# Supplementary material for: Structural plasticity of the coiled–coil interactions in human SFPQ
Source: Nucleic Acids Res. 2024 Dec 19;53(2):gkae1198. doi: 10.1093/nar/gkae1198 (PMC11754644; doi:10.1093/nar/gkae1198)
Supplement: gkae1198_Supplemental_Files [file gkae1198_supplemental_files.zip]

Archive with 2 entries (2 files):
- Suppinfo.pdf
- Supplementary table 2.xlsx
