# Supplementary material for: Structural plasticity of the coiled–coil interactions in human SFPQ
Source: Nucleic Acids Res. 2024 Dec 19;53(2):gkae1198. doi: 10.1093/nar/gkae1198 (PMC11754644; doi:10.1093/nar/gkae1198)
Supplement: gkae1198_Supplemental_Files [file gkae1198_supplemental_files.zip › Supplementary table 2.xlsx]

## Sheet: gnomAD AllOfUs ClinVar
												gnomAD v4						AllOfUs					In silico predictors
Gene	Chromosome	Position (hg38)	rsID	Reference	Alternate	Transcript	HGVS.p	Equivalent SFPQ position	HGVS.c	ClinVar ID		AC	AN	AF	Hom	Hemi		AC	AN	AF	Hom		CADD	REVEL	spliceAI	Pangolin	phyloP	SIFT	PolyPhen
NONO	X	71297014		C	T	ENST00000276079.13	p.Arg304Cys	Y527C coiled-coil	c.910C>T	1969342		4	1090522	3.66797e-06	0	2		0	0	0	0		22.7	0.145	0	-0.01	7.68	0.14	0.006
NONO	X	71297388	rs2031476606	C	T	ENST00000276079.13	p.Arg319Cys	R542C coiled-coil	c.955C>T			1	111568	8.96314e-06	0	0		0	0	0	0		23.5	0.238	0.01	0	7.7	0.11	0.011
NONO	X	71297600	rs1196722546	G	T	ENST00000678830.1	p.Trp347Cys	R570C coiled-coil	c.1041G>T			2	537306	3.72227e-06	0	1		0	0	0	0		6.11		0	0	0.039
NONO	X	71297849	rs1298308316	C	T	ENST00000276079.13	p.Arg348Cys	R571C coiled-coil	c.1042C>T			3	1204981	2.48967e-06	0	0		<40	489400	<8E-05	0		31	0.283	0.02	-0.01	7.7	0.02	0.985
NONO	X	71297855		C	T	ENST00000276079.13	p.Arg350Cys	R573C coiled-coil	c.1048C>T			1	1094847	9.1337e-07	0	0		<40	489400	<8E-05	<20		29.5	0.219	0.01	0.02	7.7	0.05	0.985
NONO	X	71297858	rs1229486227	C	T	ENST00000276079.13	p.Arg351Cys	R574C coiled-coil	c.1051C>T			7	1206691	5.80099e-06	0	0		<40	489400	<8E-05	<20		28.9	0.233	0	0.01	7.7	0	0.985
NONO	X	71300062	rs2031544710	C	T	ENST00000276079.13	p.Arg468Cys	C-terminal IDR	c.1402C>T			1	1097607	9.11073e-07	0	0		0	0	0	0		28.5	0.275	0	-0.05	0.01	0	0.973
SFPQ	1	35184487	rs757953039	T	C	ENST00000357214.6	p.Tyr698Cys	C-terminal IDR	c.2093A>G			1	1460240	6.84819e-07	0	0		0	0	0	0		28.4	0.184	0	0	6.34	0	0.956
SFPQ	1	35184593	rs1346385315	G	A	ENST00000357214.6	p.Arg663Cys	C-terminal IDR	c.1987C>T			22	1585326	1.38773e-05	0	0		0	0	0	0		32	0.623	0	0	8.76	0.15	0.925
SFPQ	1	35187062		T	C	ENST00000357214.6	p.Tyr642Cys	C-terminal IDR	c.1925A>G			2	1461822	1.36816e-06	0	0		<40	489400	<8E-05	0		29.3	0.179	0	-0.02	6.34	0.02	0.956
SFPQ	1	35187095		A	C	ENST00000357214.6	p.Phe631Cys	C-terminal IDR	c.1892T>G			1	833050	1.20041e-06	0	0		0	0	0	0		25.7	0.202	0	-0.01	6.31	0.13	0.936
SFPQ	1	35187116	rs778728322	T	C	ENST00000357214.6	p.Tyr624Cys	C-terminal IDR	c.1871A>G			17	1461770	1.16297e-05	0	0		<40	489400	<8E-05	0		28	0.605	0	0	6.3	0.01	0.956
SFPQ	1	35187983	rs970138413	T	C	ENST00000357214.6	p.Tyr602Cys	C-terminal IDR	c.1805A>G			2	830650	2.40775e-06	0	0		<40	489400	<8E-05	0		31	0.24	0	0.01	6.33	0.01	0.956
SFPQ	1	35187987	rs1419878700	C	A	ENST00000357214.6	p.Gly601Cys	C-terminal IDR	c.1801G>T			2	628744	3.18094e-06	0	0		<40	489400	<8E-05	0		29	0.12	0	0.02	8.85	0	0.956
SFPQ	1	35188017	rs779173588	G	A	ENST00000357214.6	p.Arg591Cys	coiled-coil	c.1771C>T			6	1461798	4.10453e-06	0	0		0	0	0	0		28.6	0.658	0	0.02	5.82	0	0
SFPQ	1	35188041	rs780141930	G	A	ENST00000357214.6	p.Arg583Cys	coiled-coil	c.1747C>T			1	628754	1.59045e-06	0	0		<40	489400	<8E-05	0		28.3	0.218	0.01	0.01	5.79	0.1	0.993
SFPQ	1	35188047	rs1254190174	G	A	ENST00000357214.6	p.Arg581Cys	coiled-coil	c.1741C>T			9	1613870	5.57666e-06	0	0		<40	489400	<8E-05	0		33	0.691	0.01	0.01	8.76	0	0.482
SFPQ	1	35188074	rs367647289	G	A	ENST00000357214.6	p.Arg572Cys	coiled-coil	c.1714C>T			2	1613130	1.23983e-06	0	0		<40	489400	<8E-05	0		28.6	0.315	0	-0.01	8.76	0	0
SFPQ	1	35189058		G	A	ENST00000357214.6	p.Arg548Cys	coiled-coil	c.1642C>T			2	832924	2.40118e-06	0	0		0	0	0	0		27.3	0.307	0	-0.01	8.72	0	0.018
SFPQ	1	35189218	rs1283089044	T	C	ENST00000357214.6	p.Tyr527Cys	coiled-coil	c.1580A>G			4	985032	4.06078e-06	0	0		<40	489400	<8E-05	0		26.1	0.207	0	0	6.3	0.06	0.921
PSPC1	13	19677823		C	A	ENST00000471658.5	p.Gly387Cys	C-terminal IDR	c.1159G>T			1	335228	2.98304e-06	0	0		0	0	0	0		22.6			0.01	3.74
PSPC1	13	19703186	rs1216356432	G	A	ENST00000338910.9	p.Arg521Cys	C-terminal IDR	c.1561C>T			2	151518	1.31998e-05	0	0		<40	489400	<8E-05	0		27.8	0.229	0	-0.01	6.96	0.05	0.973
PSPC1	13	19703189	rs1284432854	G	A	ENST00000338910.9	p.Arg520Cys	C-terminal IDR	c.1558C>T			1	151834	6.58614e-06	0	0		<40	489400	<8E-05	0		31	0.311	0	0	8.72	0	0.973
PSPC1	13	19703293	rs1418462861	G	C	ENST00000338910.9	p.Ser485Cys	C-terminal IDR	c.1454C>G			1	152256	6.56789e-06	0	0		0	0	0	0		24	0.096	0	0	8.72	0.05	0.615
PSPC1	13	19703329	rs1880201376	G	C	ENST00000338910.9	p.Ser473Cys	C-terminal IDR	c.1418C>G			3	981108	3.05777e-06	0	0		0	0	0	0		24	0.123	0.01	-0.01	8.72	0.05	0.339
PSPC1	13	19730249	rs985690489	T	C	ENST00000338910.9	p.Tyr383Cys	C-terminal IDR	c.1148A>G			2	1613466	1.23957e-06	0	0		<40	489400	<8E-05	0		27.8	0.152	0	0	4.7	0.01	0.711
PSPC1	13	19730322	rs759946269	G	A	ENST00000338910.9	p.Arg359Cys	R574C coiled-coil	c.1075C>T			5	1461574	3.42097e-06	0	0		<40	489400	<8E-05	0		32	0.257	0	0	8.8	0	0.935
PSPC1	13	19741620	rs752466806	G	A	ENST00000338910.9	p.Arg333Cys	R548C coiled-coil	c.997C>T			3	1453534	2.06394e-06	0	0		<40	489400	<8E-05	0		32	0.318	0	-0.01	8.76	0	0.999
PSPC1	13	19741638	rs938190479	G	A	ENST00000338910.9	p.Arg327Cys	R542C coiled-coil	c.979C>T	2276483		4	1442306	2.77334e-06	0	0		<40	489400	<8E-05	0		33	0.55	0	-0.01	8.76	0.03	0.994

## Sheet: COSMIC
Gene	COSMIC AC	COSMIC ID	Confirmed somatic?	HGVS.c	HGVS.p	Equivalent SFPQ position:	Primary histology	Tissue distribution:
NONO	1	COSV52137725	Yes	c.1366C>T	R456C	Close to end of C-terminal IDR	Adenocarcinoma	Large intestine
NONO	1	COSV99339020	Yes	c.1402C>T	R468C	End of C-terminal IDR	Ductal carcinoma, adenocarcinoma	Pancreas, prostate
NONO	1	COSV52139352	Yes	c.1405C>T	R469C	End C-terminal IDR	Intestinal adenocarcinoma	Stomach
SFPQ	1	COSV100599533	Yes	c.1921G>T	G641C	Middle of C-terminal IDR	Carcinoma	Lung
SFPQ	1	COSV61759221	No	c.1939G>T	G647C	Middle of C-terminal IDR	Carcinoma	Lung
PSPC1	1	COSV100142669	Yes	c.1426G>T	G476C	Middle/End of C-terminal IDR	Carcinoma	Aerodigesitve tract
PSPC1	1	COSV58886423	No	c.1495A>T	S499C	Towards end of C-terminal IDR	Carcinoma	Lung
PSPC1	1	COSV107443250	Yes	c.1510G>T	G504C	End of C-terminal IDR	Carcinoma	Lung
PSPC1	1	COSV58891636	Yes	c.1558C>T	R520C	End of C-terminal IDR	Carcinoma	Biliary tract

## Sheet: Sheet1
		position	residue	pDP	Sbind
		1	M	0.949	1.9219
		2	S	0.9546	1.971
		3	R	0.9576	2.2062
		4	D	0.9552	2.2855
		5	R	0.9585	2.2841
		6	F	0.9647	2.1413
		7	R	0.9687	1.9619
		8	S	0.9729	1.5625
		9	R	0.9756	1.0773
		10	G	0.9777	0.5127
		11	G	0.9789	0
		12	G	0.9795	0
		13	G	0.98	0
		14	G	0.9796	0
		15	G	0.9792	0
		16	F	0.9797	0
		17	H	0.9803	0
		18	R	0.9797	0.1872
		19	R	0.9787	0.422
		20	G	0.9777	0.661
		21	G	0.9778	0.7755
		22	G	0.9785	0.8631
		23	G	0.9783	0.8981
		24	G	0.9783	0.8981
		25	R	0.9788	0.8981
		26	G	0.9783	0.9518
		27	G	0.9779	0.8981
		28	L	0.9765	1.113
		29	H	0.975	1.6811
		30	D	0.9685	2.0484
		31	F	0.9645	2.1429
		32	R	0.9653	2.2023
		33	S	0.9636	2.1646
		34	P	0.9651	1.9644
		35	P	0.9675	1.9253
		36	P	0.9708	1.8087
		37	G	0.9737	1.4124
		38	M	0.9746	1.4047
		39	G	0.9755	1.228
		40	L	0.974	1.4583
		41	N	0.9755	1.5074
		42	Q	0.9754	1.4502
		43	N	0.9772	1.3666
		44	R	0.979	1.17
		45	G	0.9805	0.8184
		46	P	0.9816	0.1872
		47	M	0.9827	0
		48	G	0.9827	0
		49	P	0.9836	0
		50	G	0.9836	0
		51	P	0.9838	0
		52	G	0.9837	0
		53	Q	0.9836	0
		54	S	0.9834	0
		55	G	0.983	0
		56	P	0.9826	0.5917
		57	K	0.9817	0.8631
		58	P	0.9804	0.9852
		59	P	0.9761	0.9947
		60	I	0.9754	0.9947
		61	P	0.9752	0.9994
		62	P	0.9774	0.9947
		63	P	0.9787	0.9518
		64	P	0.9801	0.8631
		65	P	0.9807	1.0694
		66	H	0.981	1.3492
		67	Q	0.9806	1.3923
		68	Q	0.98	1.4605
		69	Q	0.9799	1.4605
		70	Q	0.9794	1.3923
		71	Q	0.9799	1.216
		72	P	0.9815	0.7304
		73	P	0.9815	0.1872
		74	P	0.982	0
		75	Q	0.982	0
		76	Q	0.9823	0
		77	P	0.9826	0
		78	P	0.9829	0
		79	P	0.9831	0
		80	Q	0.983	0
		81	Q	0.983	0
		82	P	0.9832	0
		83	P	0.9831	0
		84	P	0.983	0
		85	H	0.983	0
		86	Q	0.9829	0
		87	P	0.9831	0
		88	P	0.983	0
		89	P	0.983	0
		90	H	0.9828	0
		91	P	0.9825	0
		92	Q	0.9829	0.1872
		93	P	0.9829	0.316
		94	H	0.9827	0.6054
		95	Q	0.9817	0.7724
		96	Q	0.9808	0.8998
		97	Q	0.9797	1.0362
		98	Q	0.9789	1.1194
		99	P	0.9785	1.1194
		100	P	0.9774	1.1194
		101	P	0.9771	1.1367
		102	P	0.9766	1.1367
		103	P	0.9771	1.1562
		104	Q	0.977	1.1489
		105	D	0.9768	1.5074
		106	S	0.9772	1.5074
		107	S	0.9751	1.527
		108	K	0.9754	1.527
		109	P	0.9763	1.3438
		110	V	0.9763	1.2946
		111	V	0.9768	1.1504
		112	A	0.9771	0.9518
		113	Q	0.9771	0.5127
		114	G	0.9784	0.316
		115	P	0.9791	0
		116	G	0.9793	0
		117	P	0.9799	0
		118	A	0.9801	0
		119	P	0.9801	0
		120	G	0.9804	0
		121	V	0.9807	0
		122	G	0.9807	0
		123	S	0.9806	0
		124	A	0.9809	0
		125	P	0.9806	0
		126	P	0.9805	0
		127	A	0.98	0.1872
		128	S	0.9806	0.1872
		129	S	0.9802	0.1872
		130	S	0.9804	0.1872
		131	A	0.9802	0.1872
		132	P	0.9807	0
		133	P	0.9812	0
		134	A	0.9813	0
		135	T	0.9821	0
		136	P	0.9824	0
		137	P	0.983	0
		138	T	0.9836	0
		139	S	0.9838	0
		140	G	0.984	0
		141	A	0.9843	0
		142	P	0.9844	0
		143	P	0.9844	0
		144	G	0.9843	0
		145	S	0.9843	0
		146	G	0.9841	0
		147	P	0.984	0
		148	G	0.9839	0
		149	P	0.9836	0
		150	T	0.9832	0
		151	P	0.9829	0
		152	T	0.9819	0
		153	P	0.9815	0
		154	P	0.9812	0
		155	P	0.9808	0
		156	A	0.9802	0
		157	V	0.9797	0
		158	T	0.9802	0
		159	S	0.9799	0
		160	A	0.9793	0
		161	P	0.9802	0
		162	P	0.9798	0
		163	G	0.9804	0
		164	A	0.9802	0
		165	P	0.9803	0
		166	P	0.9807	0
		167	P	0.9807	0
		168	T	0.9809	0
		169	P	0.9811	0
		170	P	0.9811	0
		171	S	0.9813	0
		172	S	0.981	0
		173	G	0.9811	0
		174	V	0.9807	0
		175	P	0.9803	0
		176	T	0.9795	0
		177	T	0.9801	0
		178	P	0.9806	0
		179	P	0.9804	0
		180	Q	0.9805	0
		181	A	0.9801	0
		182	G	0.9801	0
		183	G	0.9795	0
		184	P	0.9785	0.1872
		185	P	0.9776	0.1872
		186	P	0.9781	0.1872
		187	P	0.9786	0.1872
		188	P	0.9791	0.1872
		189	A	0.9791	0
		190	A	0.9795	0
		191	V	0.9804	0
		192	P	0.9811	0
		193	G	0.9814	0
		194	P	0.9816	0
		195	G	0.982	0
		196	P	0.9825	0
		197	G	0.983	0
		198	P	0.9836	0
		199	K	0.9835	0
		200	Q	0.984	0
		201	G	0.984	0
		202	P	0.9841	0
		203	G	0.9842	0
		204	P	0.9841	0
		205	G	0.9841	0
		206	G	0.9841	0
		207	P	0.9841	0
		208	K	0.984	0
		209	G	0.9839	0
		210	G	0.984	0
		211	K	0.9839	0
		212	M	0.9841	0
		213	P	0.984	0
		214	G	0.984	0
		215	G	0.9839	0
		216	P	0.984	0
		217	K	0.984	0
		218	P	0.984	0
		219	G	0.984	0
		220	G	0.984	0
		221	G	0.984	0
		222	P	0.984	0
		223	G	0.9839	0
		224	L	0.9838	0
		225	S	0.9838	0
		226	T	0.9838	0
		227	P	0.9839	0
		228	G	0.9839	0
		229	G	0.9838	0
		230	H	0.9839	0
		231	P	0.9838	0
		232	K	0.9839	0
		233	P	0.9838	0
		234	P	0.9839	0
		235	H	0.9839	0
		236	R	0.9838	0.1872
		237	G	0.9838	0.1872
		238	G	0.9834	0.1872
		239	G	0.9831	0.1872
		240	E	0.9828	0.1872
		241	P	0.9827	0
		242	R	0.9821	0
		243	G	0.9824	0
		244	G	0.9823	0
		245	R	0.9821	0
		246	Q	0.9816	0.1872
		247	H	0.9808	0.422
		248	H	0.9797	0.661
		249	P	0.9792	0.9518
		250	P	0.979	1.3199
		251	Y	0.9781	1.9424
		252	H	0.9778	2.285
		253	Q	0.975	2.4245
		254	Q	0.9735	2.3843
		255	H	0.9729	2.2538
		256	H	0.9728	2.1198
		257	Q	0.9729	1.93
		258	G	0.9732	1.7499
		259	P	0.9731	1.7855
		260	P	0.9721	1.8613
		261	P	0.9703	2.1168
		262	G	0.9702	2.2585
		263	G	0.9696	2.2009
		264	P	0.9688	1.8424
		265	G	0.9668	1.8649
		266	G	0.9649	1.8969
		267	R	0.9633	2.2182
		268	S	0.9587	2.2182
		269	E	0.936	2.4723
		270	E	0.9072	2.6466
		271	K	0.8871	2.6793
		272	I	0.8733	2.4496
		273	S	0.8744	2.2905
		274	D	0.8595	2.1768
		275	S	0.8602	2.1931
		276	E	0.8507	2.1854
		277	G	0.8251	2.1586
		278	F	0.8039	2.3796
		279	K	0.7722	2.4036
		280	A	0.7262	2.3505
		281	N	0.6669	2.2229
		282	L	0.6561	2.2001
		283	S	0.6575	2.0543
		284	L	0.6655	2.2791
		285	L	0.6857	2.3062
		286	R	0.7182	2.3458
		287	R	0.7591	2.4782
		288	P	0.7938	2.4076
		289	G	0.8363	2.354
		290	E	0.8226	2.6286
		291	K	0.7643	2.8648
		292	T	0.6857	2.8251
		293	Y	0.5459	2.5458
		294	T	0.4415	2.4063
		295	Q	0.3819	2.4215
		296	R	0.4098	2.3855
		297	C	0.4251	2.3172
		298	R	0.4414	2.2652
		299	L	0.4412	1.8736
		300	F	0.4403	1.5962
		301	V	0.4639	1.8839
		302	G	0.4864	2.1918
		303	N	0.4815	2.2473
		304	L	0.4574	2.2264
		305	P	0.4477	2.4381
		306	A	0.4115	2.2555
		307	D	0.3572	2.0038
		308	I	0.31	1.8619
		309	T	0.2778	1.7953
		310	E	0.2681	1.6947
		311	D	0.2501	1.9406
		312	E	0.2573	1.9913
		313	F	0.2591	1.9201
		314	K	0.262	1.771
		315	R	0.2671	1.8158
		316	L	0.2721	1.9242
		317	F	0.282	2.1518
		318	A	0.2877	2.3474
		319	K	0.3027	2.4233
		320	Y	0.3267	2.3556
		321	G	0.3593	2.2985
		322	E	0.3627	2.3056
		323	P	0.355	2.3543
		324	G	0.3406	2.3273
		325	E	0.3254	2.3101
		326	V	0.3284	2.2415
		327	F	0.3138	1.8829
		328	I	0.3252	1.916
		329	N	0.3493	2.2824
		330	K	0.3804	2.2659
		331	G	0.3685	2.1432
		332	K	0.3639	1.9392
		333	G	0.3289	1.7376
		334	F	0.2861	1.7988
		335	G	0.2431	2.1253
		336	F	0.23	2.4886
		337	I	0.2391	2.5565
		338	K	0.2343	2.5565
		339	L	0.2316	2.5215
		340	E	0.231	2.5947
		341	S	0.2139	2.5586
		342	R	0.2127	2.5447
		343	A	0.2088	2.2635
		344	L	0.2006	1.9425
		345	A	0.1927	1.7934
		346	E	0.1915	1.7609
		347	I	0.1977	1.7609
		348	A	0.2112	1.6828
		349	K	0.2247	1.4022
		350	A	0.2444	1.4278
		351	E	0.2764	1.433
		352	L	0.3043	1.433
		353	D	0.3469	1.5658
		354	D	0.3632	1.6003
		355	T	0.374	1.5424
		356	P	0.3647	1.3351
		357	M	0.3453	1.1372
		358	R	0.2891	0.9517
		359	G	0.242	0.8946
		360	R	0.1959	0.9977
		361	Q	0.1688	1.4822
		362	L	0.158	2.0129
		363	R	0.1719	2.1363
		364	V	0.1922	2.2555
		365	R	0.1915	2.3158
		366	F	0.1962	2.2585
		367	A	0.1984	2.2074
		368	T	0.1995	2.1973
		369	H	0.1946	1.9609
		370	A	0.1956	1.9253
		371	A	0.1935	1.7948
		372	A	0.1993	1.7516
		373	L	0.1993	1.6334
		374	S	0.2029	1.6643
		375	V	0.2183	1.6334
		376	R	0.2442	1.6431
		377	N	0.2569	1.6405
		378	L	0.2722	1.5067
		379	S	0.2867	1.6678
		380	P	0.2928	1.6693
		381	Y	0.2744	1.7102
		382	V	0.2476	1.6193
		383	S	0.2142	1.5492
		384	N	0.1819	1.326
		385	E	0.1588	1.2076
		386	L	0.1499	1.1504
		387	L	0.1464	0.7755
		388	E	0.1465	0.5917
		389	E	0.1494	0.7724
		390	A	0.1554	1.0189
		391	F	0.1657	1.0694
		392	S	0.1883	1.4119
		393	Q	0.2164	1.5884
		394	F	0.2485	1.8169
		395	G	0.2679	1.9125
		396	P	0.2617	1.9884
		397	I	0.2398	1.898
		398	E	0.2194	1.733
		399	R	0.2012	1.825
		400	A	0.1933	1.8461
		401	V	0.1868	1.9194
		402	V	0.1744	1.7982
		403	I	0.1845	1.6704
		404	V	0.2085	1.4488
		405	D	0.2323	1.2946
		406	D	0.2927	1.2057
		407	R	0.3548	1.2057
		408	G	0.398	1.4583
		409	R	0.4235	1.771
		410	S	0.4039	1.9001
		411	T	0.3503	1.9461
		412	G	0.3002	2.1673
		413	K	0.2648	2.4918
		414	G	0.2621	2.7184
		415	I	0.2734	2.7651
		416	V	0.2618	2.7324
		417	E	0.2584	2.7908
		418	F	0.2513	2.7734
		419	A	0.2389	2.6254
		420	S	0.1905	2.4559
		421	K	0.1979	2.116
		422	P	0.21	1.7302
		423	A	0.2094	1.3415
		424	A	0.2093	0.9971
		425	R	0.2077	0.8224
		426	K	0.2073	0.5917
		427	A	0.2071	0.661
		428	F	0.2093	0.7755
		429	E	0.2121	0.9518
		430	R	0.2191	1.1637
		431	C	0.2383	1.4765
		432	S	0.2637	1.6431
		433	E	0.2927	2.0413
		434	G	0.2931	2.0012
		435	V	0.2761	1.7808
		436	F	0.2837	1.8613
		437	L	0.2804	2.0465
		438	L	0.2733	2.0579
		439	T	0.2826	1.8801
		440	T	0.3012	1.7487
		441	T	0.3309	1.7947
		442	P	0.3428	2.0515
		443	R	0.3369	2.5215
		444	P	0.327	2.6509
		445	V	0.3943	2.8216
		446	I	0.4277	2.6822
		447	V	0.5061	2.5703
		448	E	0.5188	2.3062
		449	P	0.5474	2.3529
		450	L	0.5867	2.6275
		451	E	0.5708	2.7073
		452	Q	0.5933	2.7416
		453	L	0.6395	2.6973
		454	D	0.7242	2.5639
		455	D	0.7929	2.4373
		456	E	0.8298	2.7177
		457	D	0.85	2.7656
		458	G	0.8649	2.6653
		459	L	0.8649	2.4339
		460	P	0.858	2.0734
		461	E	0.8725	2.0462
		462	K	0.8749	2.0147
		463	L	0.8642	2.1065
		464	A	0.8676	2.434
		465	Q	0.8543	2.4951
		466	K	0.8583	2.2474
		467	N	0.8707	2.5603
		468	P	0.8922	2.6314
		469	M	0.9089	2.6217
		470	Y	0.9207	2.5371
		471	Q	0.9299	2.2905
		472	K	0.928	2.2362
		473	E	0.9316	2.2936
		474	R	0.9316	2.4892
		475	E	0.9237	2.5103
		476	T	0.9103	2.3953
		477	P	0.8861	2.4373
		478	P	0.8584	2.4443
		479	R	0.8328	2.3517
		480	F	0.7909	2.271
		481	A	0.7754	2.3142
		482	Q	0.7532	2.1738
		483	H	0.7464	2.1759
		484	G	0.7032	2.0398
		485	T	0.6593	1.9696
		486	F	0.601	1.9312
		487	E	0.5704	2.1768
		488	Y	0.5576	2.2066
		489	E	0.5703	2.3033
		490	Y	0.524	2.2473
		491	S	0.5083	2.2473
		492	Q	0.5112	2.1179
		493	R	0.5006	2.2946
		494	W	0.4594	2.2362
		495	K	0.4328	2.1331
		496	S	0.4531	1.8851
		497	L	0.4781	1.825
		498	D	0.4956	1.825
		499	E	0.5096	1.733
		500	M	0.5167	1.9005
		501	E	0.5581	1.9406
		502	K	0.5666	1.9247
		503	Q	0.5767	1.9703
		504	Q	0.6023	2.2109
		505	R	0.6243	2.4861
		506	E	0.6693	2.8565
		507	Q	0.7501	2.9726
		508	V	0.8355	2.8705
		509	E	0.8762	2.6044
		510	K	0.8922	2.1969
		511	N	0.9059	2.1131
		512	M	0.9202	2.1551
		513	K	0.925	2.2775
		514	D	0.9295	2.4816
		515	A	0.9248	2.474
		516	K	0.93	2.4687
		517	D	0.9374	2.3209
		518	K	0.9507	2.1041
		519	L	0.9571	1.5519
		520	E	0.9636	1.4124
		521	S	0.9614	1.4583
		522	E	0.9596	1.3752
		523	M	0.961	1.2425
		524	E	0.9574	1.5974
		525	D	0.9477	1.9242
		526	A	0.9405	2.1161
		527	Y	0.9194	2.3068
		528	H	0.8961	2.336
		529	E	0.874	2.3586
		530	H	0.861	2.354
		531	Q	0.8392	2.4373
		532	A	0.8255	2.3529
		533	N	0.8113	2.491
		534	L	0.7986	2.5067
		535	L	0.8063	2.4304
		536	R	0.8252	2.3641
		537	Q	0.837	2.5565
		538	D	0.8571	2.3991
		539	L	0.8725	2.4385
		540	M	0.8859	2.316
		541	R	0.8936	2.3855
		542	R	0.9035	2.3195
		543	Q	0.9067	2.07
		544	E	0.9042	1.6643
		545	E	0.9028	1.5946
		546	L	0.9029	1.3924
		547	R	0.9088	1.3978
		548	R	0.9197	1.313
		549	M	0.9326	1.0362
		550	E	0.9475	0.9518
		551	E	0.9614	0.7724
		552	L	0.9636	0.422
		553	H	0.9666	0.1872
		554	N	0.9673	0.316
		555	Q	0.9682	0.1872
		556	E	0.9699	0.1872
		557	M	0.9697	0.1872
		558	Q	0.9673	0.1872
		559	K	0.9654	0.1872
		560	R	0.9666	0
		561	K	0.9682	0
		562	E	0.9726	0
		563	M	0.9773	0
		564	Q	0.9799	0
		565	L	0.9806	0
		566	R	0.9818	0
		567	Q	0.9826	0
		568	E	0.9825	0
		569	E	0.9827	0
		570	E	0.9822	0.1872
		571	R	0.981	0.316
		572	R	0.9784	0.316
		573	R	0.9769	0.316
		574	R	0.977	0.316
		575	E	0.9759	0.1872
		576	E	0.9752	0
		577	E	0.9754	0
		578	M	0.977	0
		579	M	0.9775	0
		580	I	0.9765	0
		581	R	0.9756	0
		582	Q	0.9759	0
		583	R	0.9768	0
		584	E	0.9781	0
		585	M	0.9797	0
		586	E	0.9825	0
		587	E	0.9828	0
		588	Q	0.9827	0
		589	M	0.9832	0
		590	R	0.9834	0.1872
		591	R	0.9834	0.422
		592	Q	0.983	0.5917
		593	R	0.9826	0.661
		594	E	0.982	0.8998
		595	E	0.982	0.8998
		596	S	0.9821	0.7724
		597	Y	0.9829	0.7724
		598	S	0.9835	0.7724
		599	R	0.9836	0.5127
		600	M	0.9837	0.316
		601	G	0.9836	0.316
		602	Y	0.9825	0.316
		603	M	0.9825	0.422
		604	D	0.9825	0.8403
		605	P	0.9821	1.0189
		606	R	0.9818	1.1637
		607	E	0.9813	1.2825
		608	R	0.981	1.3162
		609	D	0.9813	1.2825
		610	M	0.9825	1.113
		611	R	0.9831	1.0694
		612	M	0.9833	0.7304
		613	G	0.9834	0.1872
		614	G	0.9835	0.1872
		615	G	0.9835	0.1872
		616	G	0.9833	0.3731
		617	A	0.9831	0.6054
		618	M	0.9829	0.5127
		619	N	0.9829	0.5127
		620	M	0.9829	0.5127
		621	G	0.9833	0.422
		622	D	0.9834	0.316
		623	P	0.9831	0
		624	Y	0.9823	0.422
		625	G	0.9826	0.661
		626	S	0.98	0.8224
		627	G	0.9786	0.8981
		628	G	0.9761	1.228
		629	Q	0.9723	1.6419
		630	K	0.9702	1.7977
		631	F	0.9678	1.7859
		632	P	0.9645	1.7859
		633	P	0.9645	1.7977
		634	L	0.964	1.9683
		635	G	0.9653	2.0841
		636	G	0.9632	2.2235
		637	G	0.9497	2.2921
		638	G	0.9382	2.203
		639	G	0.9288	2.0465
		640	I	0.9143	1.9194
		641	G	0.9142	1.8074
		642	Y	0.9068	2.0315
		643	E	0.903	2.0874
		644	A	0.8998	2.1762
		645	N	0.901	2.3885
		646	P	0.8945	2.382
		647	G	0.8974	2.3885
		648	V	0.882	2.5131
		649	P	0.8831	2.4892
		650	P	0.8939	2.4975
		651	A	0.9103	2.4308
		652	T	0.9123	2.0981
		653	M	0.9329	1.9152
		654	S	0.9463	1.9247
		655	G	0.9551	1.7883
		656	S	0.9559	1.8357
		657	M	0.9594	1.7498
		658	M	0.9602	1.7021
		659	G	0.958	1.5728
		660	S	0.9569	1.8658
		661	D	0.958	1.8986
		662	M	0.9611	2.1161
		663	R	0.9621	2.06
		664	T	0.9624	2.0956
		665	E	0.9626	2.2074
		666	R	0.965	2.2118
		667	F	0.9696	1.94
		668	G	0.9739	1.4742
		669	Q	0.9757	1.5525
		670	G	0.9775	1.519
		671	G	0.9786	1.4043
		672	A	0.9781	1.113
		673	G	0.9784	0.8403
		674	P	0.9784	0.316
		675	V	0.9789	0
		676	G	0.9796	0
		677	G	0.9801	0
		678	Q	0.981	0
		679	G	0.9815	0
		680	P	0.9816	0
		681	R	0.9816	0
		682	G	0.9809	0
		683	M	0.9808	0
		684	G	0.9808	0
		685	P	0.9812	0
		686	G	0.9804	0
		687	T	0.9796	0
		688	P	0.977	0
		689	A	0.9756	0
		690	G	0.9744	0
		691	Y	0.9741	0.5007
		692	G	0.9744	0.6948
		693	R	0.9742	1.0773
		694	G	0.9738	1.1953
		695	R	0.9723	1.4502
		696	E	0.972	1.5831
		697	E	0.9716	1.5946
		698	Y	0.9717	1.5074
		699	E	0.9759	1.3752
		700	G	0.9757	0.967
		701	P	0.9745	1.1346
		702	N	0.9739	1.3732
		703	K	0.9731	1.4717
		704	K	0.9723	1.5438
		705	P	0.9765	1.6402
		706	R	0.976	1.4855
		707	F	0.9722	0.971
